# Supplementary material for: The Autophagy Receptor TAX1BP1 (T6BP) improves antigen presentation by MHC‐II molecules
Source: EMBO Rep. 2022 Oct 10;23(12):e55470. doi: 10.15252/embr.202255470 (PMC9724678; doi:10.15252/embr.202255470)
Supplement: Supplementary file 3 — Dataset EV1 [file EMBR-23-e55470-s006.xls]

## Sheet:  Input cytoscape
BAIT	RELATIONSHIP	PREY	SAINT SCORE node	FC CP node	p-value CP node	pathway node	FC CP edge	p-value CP edge
T6BP	bait-prey	UBA1	1	10.0314	0.000390806	ubiquitination	10.0314	0.000390806
T6BP	bait-prey	PSMB4	1	10.0732	0.000235344	ubiquitination	10.0732	0.000235344
T6BP	bait-prey	LETM1	1	10.1081	0.000268765	calcium signaling	10.1081	0.000268765
T6BP	bait-prey	PSMC3	1	10.1913	0.000270557	ubiquitination	10.1913	0.000270557
T6BP	bait-prey	PSMA6	0.93	10.3789	0.000214119	ubiquitination	10.3789	0.000214119
T6BP	bait-prey	RNF31	1	10.4383	0.000236684	no	10.4383	0.000236684
T6BP	bait-prey	OLR1	0.99	10.5273	0.000199155	no	10.5273	0.000199155
T6BP	bait-prey	NDC1	0.99	10.5872	0.000665957	no	10.5872	0.000665957
T6BP	bait-prey	ATP2A2	0.89	10.7996	0.000175913	calcium transport	10.7996	0.000175913
T6BP	bait-prey	RRBP1	1	10.9303	0.000190131	no	10.9303	0.000190131
T6BP	bait-prey	ATP1B1	0.99	10.9596	0.000185449	no	10.9596	0.000185449
T6BP	bait-prey	TUBG1	0.89	11.033	0.000190705	no	11.033	0.000190705
T6BP	bait-prey	ATP6V0A1	1	11.0507	0.000188575	no	11.0507	0.000188575
T6BP	bait-prey	IKBKAP	0.99	11.2023	0.000173644	no	11.2023	0.000173644
T6BP	bait-prey	HLA-DQA1	0.97	11.3591	0.000143619	antigen presentation	11.3591	0.000143619
T6BP	bait-prey	CCT3	0.84	11.4234	0.000334308	no	11.4234	0.000334308
T6BP	bait-prey	KCTD3	1	11.6274	0.000142011	no	11.6274	0.000142011
T6BP	bait-prey	EPHA2	1	11.6492	0.000136445	no	11.6492	0.000136445
T6BP	bait-prey	ASNA1	1	11.6958	0.000136446	no	11.6958	0.000136446
T6BP	bait-prey	ITPR1	0.84	11.7018	0.000133501	no	11.7018	0.000133501
T6BP	bait-prey	CCT2	0.95	11.7348	0.000170588	no	11.7348	0.000170588
T6BP	bait-prey	RNF149	1	11.7422	0.000134895	no	11.7422	0.000134895
T6BP	bait-prey	COPB1	1	11.8419	0.000149736	endocytosis	11.8419	0.000149736
T6BP	bait-prey	P4HA1	0.97	11.8542	0.000145197	no	11.8542	0.000145197
T6BP	bait-prey	VAPA	0.83	11.9006	0.000126617	no	11.9006	0.000126617
T6BP	bait-prey	STAT3	1	11.9662	0.000269836	no	11.9662	0.000269836
T6BP	bait-prey	NSUN2	0.92	12.0301	0.00027396	no	12.0301	0.00027396
T6BP	bait-prey	RNF115	0.91	12.0905	0.000114328	no	12.0905	0.000114328
T6BP	bait-prey	TNIP1	1	12.402	0.000101119	no	12.402	0.000101119
T6BP	bait-prey	MTDH	0.98	12.4239	0.000113293	no	12.4239	0.000113293
T6BP	bait-prey	PSMD4	1	12.5581	9.72e-05	ubiquitination	12.5581	9.72e-05
T6BP	bait-prey	ATP5L	0.85	12.655	0.00010476	no	12.655	0.00010476
T6BP	bait-prey	NDFIP1	0.89	13.0411	8.78e-05	no	13.0411	8.78e-05
T6BP	bait-prey	RPN1	0.86	13.0627	0.000445893	no	13.0627	0.000445893
T6BP	bait-prey	ICAM1	0.99	13.1151	8.29e-05	no	13.1151	8.29e-05
T6BP	bait-prey	PSMC1	0.98	13.1273	8.88e-05	ubiquitination	13.1273	8.88e-05
T6BP	bait-prey	EPRS	0.9	13.1708	0.000333995	no	13.1708	0.000333995
T6BP	bait-prey	LMAN2	0.98	13.1913	7.99e-05	no	13.1913	7.99e-05
T6BP	bait-prey	CUL3	1	13.3556	9.6237e-05	no	13.3556	9.6237e-05
T6BP	bait-prey	SMC4	1	13.4299	8.59e-05	no	13.4299	8.59e-05
T6BP	bait-prey	L1CAM	0.99	13.749	7.11e-05	no	13.749	7.11e-05
T6BP	bait-prey	TBC1D15	0.99	13.9783	6.51e-05	no	13.9783	6.51e-05
T6BP	bait-prey	ASPH	1	14.5837	6.29e-05	no	14.5837	6.29e-05
T6BP	bait-prey	TCP1	0.81	14.7677	6.96e-05	no	14.7677	6.96e-05
T6BP	bait-prey	RPS27A	0.87	15.1704	0.000146095	ubiquitination	15.1704	0.000146095
T6BP	bait-prey	TBK1	1	15.3404	4.82e-05	no	15.3404	4.82e-05
T6BP	bait-prey	RLIM	1	15.5809	4.87e-05	no	15.5809	4.87e-05
T6BP	bait-prey	EIF2A	1	15.9739	4.36e-05	unfolded protein response	15.9739	4.36e-05
T6BP	bait-prey	RANBP9	1	16.0459	3.79e-05	no	16.0459	3.79e-05
T6BP	bait-prey	MYCBP2	1	16.6861	3.29e-05	no	16.6861	3.29e-05
T6BP	bait-prey	LAMC1	1	16.9131	3.15e-05	no	16.9131	3.15e-05
T6BP	bait-prey	UBL4A	1	17.1118	2.95e-05	no	17.1118	2.95e-05
T6BP	bait-prey	ACSL4	1	17.5061	3.23e-05	no	17.5061	3.23e-05
T6BP	bait-prey	UBR1	1	17.9428	2.49e-05	ubiquitination	17.9428	2.49e-05
T6BP	bait-prey	SMC2	1	18.1144	2.44e-05	no	18.1144	2.44e-05
T6BP	bait-prey	LAPTM4A	0.97	18.6192	2.15e-05	no	18.6192	2.15e-05
T6BP	bait-prey	PSMC5	1	18.6726	2.1e-05	ubiquitination	18.6726	2.1e-05
T6BP	bait-prey	STT3B	0.86	18.8038	0.000607533	no	18.8038	0.000607533
T6BP	bait-prey	PSMA7	1	18.9882	2.3e-05	ubiquitination	18.9882	2.3e-05
T6BP	bait-prey	PRDX4	0.91	19.1339	1.95e-05	no	19.1339	1.95e-05
T6BP	bait-prey	HLA-DRB1	1	19.1399	1.97e-05	antigen presentation	19.1399	1.97e-05
T6BP	bait-prey	TGFBR1	1	19.2941	1.92e-05	no	19.2941	1.92e-05
T6BP	bait-prey	SEC13	1	19.565	2.7e-05	no	19.565	2.7e-05
T6BP	bait-prey	USP15	1	19.8517	1.8273e-05	ubiquitination	19.8517	1.8273e-05
T6BP	bait-prey	CLINT1	1	19.8605	1.77e-05	no	19.8605	1.77e-05
T6BP	bait-prey	STOM	1	19.8696	1.87e-05	no	19.8696	1.87e-05
T6BP	bait-prey	TNFAIP1	1	20.0484	2.17e-05	no	20.0484	2.17e-05
T6BP	bait-prey	SLC3A2	0.99	20.1022	2.08e-05	no	20.1022	2.08e-05
T6BP	bait-prey	SQSTM1	0.81	20.2397	0.000197561	no	20.2397	0.000197561
T6BP	bait-prey	SND1	0.92	20.9201	2.3e-05	no	20.9201	2.3e-05
T6BP	bait-prey	RARS	1	22.2488	5.23e-05	no	22.2488	5.23e-05
T6BP	bait-prey	PSMD3	0.99	22.2871	7.96e-06	ubiquitination	22.2871	7.96e-06
T6BP	bait-prey	CANX	0.88	22.381	5.03e-05	unfolded protein response	22.381	5.03e-05
T6BP	bait-prey	PSMC2	1	22.5618	1.31e-05	ubiquitination	22.5618	1.31e-05
T6BP	bait-prey	SIAH1	0.93	22.5759	1.32e-05	no	22.5759	1.32e-05
T6BP	bait-prey	PRDX6	0.93	22.7443	1.11e-05	no	22.7443	1.11e-05
T6BP	bait-prey	ECPAS	1	22.797	1.38e-05	no	22.797	1.38e-05
T6BP	bait-prey	GDF15	1	23.1521	9.66e-06	no	23.1521	9.66e-06
T6BP	bait-prey	BCAP31	0.96	23.3091	9.294e-06	no	23.3091	9.294e-06
T6BP	bait-prey	SDCBP	1	23.8066	1.48e-05	no	23.8066	1.48e-05
T6BP	bait-prey	ATP2C1	1	23.9947	9.57e-06	no	23.9947	9.57e-06
T6BP	bait-prey	NOMO2	1	24.0432	9.03e-06	no	24.0432	9.03e-06
T6BP	bait-prey	PON2	0.98	24.4693	7.89e-06	no	24.4693	7.89e-06
T6BP	bait-prey	LIFR	1	24.6075	7.96e-06	no	24.6075	7.96e-06
T6BP	bait-prey	AHNAK	1	24.7424	9.26e-06	no	24.7424	9.26e-06
T6BP	bait-prey	OSMR	1	25.0492	7.54e-06	no	25.0492	7.54e-06
T6BP	bait-prey	HYOU1	1	26.3834	6.37e-06	no	26.3834	6.37e-06
T6BP	bait-prey	PARP9	0.87	27.2443	5.82e-05	no	27.2443	5.82e-05
T6BP	bait-prey	AAAS	1	27.5535	5.41e-06	no	27.5535	5.41e-06
T6BP	bait-prey	RNF126	1	27.5858	5.01e-06	no	27.5858	5.01e-06
T6BP	bait-prey	ITGB1	1	27.6518	5.01e-06	endocytosis	27.6518	5.01e-06
T6BP	bait-prey	HUWE1	1	28.0007	4.77e-06	no	28.0007	4.77e-06
T6BP	bait-prey	CD55	1	29.7913	3.94e-06	endocytosis	29.7913	3.94e-06
T6BP	bait-prey	TFRC	0.98	30.0957	4.66e-06	no	30.0957	4.66e-06
T6BP	bait-prey	PSMC6	1	30.6322	3.54e-06	ubiquitination	30.6322	3.54e-06
T6BP	bait-prey	HLA-A	1	30.9723	3.35e-06	antigen presentation	30.9723	3.35e-06
T6BP	bait-prey	ITCH	1	31.9248	3.77e-06	no	31.9248	3.77e-06
T6BP	bait-prey	GANAB	1	32.1692	3.17e-06	no	32.1692	3.17e-06
T6BP	bait-prey	TRAF2	1	33.7791	4.47e-05	unfolded protein response	33.7791	4.47e-05
T6BP	bait-prey	NOTCH2	1	33.8593	2.77e-06	no	33.8593	2.77e-06
T6BP	bait-prey	NBR1	1	38.5229	2.05e-06	no	38.5229	2.05e-06
T6BP	bait-prey	LMAN1	1	40.9155	1.38e-06	no	40.9155	1.38e-06
T6BP	bait-prey	TRAP1	0.95	41.5315	7.94e-07	ubiquitination	41.5315	7.94e-07
T6BP	bait-prey	BIRC2	1	42.1181	1.63e-06	ubiquitination	42.1181	1.63e-06
T6BP	bait-prey	VCP	1	43.9881	1.65e-06	unfolded protein response	43.9881	1.65e-06
T6BP	bait-prey	HLA-C	0.99	45.883	2.9334e-05	antigen presentation	45.883	2.9334e-05
T6BP	bait-prey	PLXNB2	1	54.4831	5.63e-07	no	54.4831	5.63e-07
T6BP	bait-prey	NEDD4L	1	63.6409	3.27e-07	ubiquitination	63.6409	3.27e-07
T6BP	bait-prey	GPRC5A	1	74.2036	2.33e-07	no	74.2036	2.33e-07
T6BP	bait-prey	BAG6	1	82.3431	1.59e-07	no	82.3431	1.59e-07
T6BP	bait-prey	EEFSEC	0.88	88.8226	1.34e-07	no	88.8226	1.34e-07
T6BP	bait-prey	UBR2	1	94.6792	1.07e-07	ubiquitination	94.6792	1.07e-07
T6BP	bait-prey	UBA52	0.93	106.367	8.14e-08	ubiquitination	106.367	8.14e-08
T6BP	bait-prey	MTPAP	1	175.285	1.96e-08	no	175.285	1.96e-08
T6BP	bait-prey	UBR4	1	177.014	1.79e-08	no	177.014	1.79e-08
