# Supplementary material for: The Autophagy Receptor TAX1BP1 (T6BP) improves antigen presentation by MHC‐II molecules
Source: EMBO Rep. 2022 Oct 10;23(12):e55470. doi: 10.15252/embr.202255470 (PMC9724678; doi:10.15252/embr.202255470)
Supplement: Supplementary file 4 — Source Data for Appendix [file EMBR-23-e55470-s002.zip]

Archive with 3 entries (1 files):
- EMBR_2273_Source_Data/
- EMBR_2273_Source_Data/Source_Data/
- EMBR_2273_Source_Data/Source_Data/EMBOR-2022-55470V2-WB_data_for_Appendix_Figure-S4-sd.pdf
